# Supplementary material for: Silibinin down-regulates FAT10 and modulate TNF-α/IFN-γ-induced chromosomal instability and apoptosis sensitivity
Source: Biol Open. 2015 Jul 3;4(8):961–9. doi: 10.1242/bio.011189 (PMC4542280; doi:10.1242/bio.011189)
Supplement: Supplementary Material [file supp_bio.011189_BIO011189supp.xlsx]

## Sheet: Supp1_TIvNT
Supplementary Table 1. Genes that are significantly differentially expressed between untreated (NT) and cells treated with TNF-γ /IFN-a (TI)
	Gene	TI vs NT	p-value
	UBD	85.7055	9.5214e-18
	CXCL10	79.48	9.10418e-17
	IRF1	25.0986	2.64836e-17
	IL8	17.5117	1.57376e-14
	GBP1	15.4314	1.2216e-16
	GBP2	14.1081	7.16605e-15
	BIRC3	13.1961	6.10826e-16
	GBP4	11.0405	7.75696e-11
	IL32	10.786	5.10663e-16
	TAP1	9.5553	3.26442e-15
	PARP9	9.31448	1.17543e-16
	PARP14	9.22661	1.84949e-13
	PSMB9	8.87345	2.36917e-15
	IFIH1	8.69581	4.51553e-13
	STAT1	8.66981	4.40255e-17
	EPSTI1	8.44525	7.88453e-14
	IFIT3	7.51863	4.34746e-13
	TNFAIP3	7.23153	4.80688e-12
	SLC15A3	7.06432	2.252e-10
	RELB	6.87841	5.86643e-10
	IFI35	6.72118	3.2603e-14
	BATF2	6.16621	9.79344e-13
	IL18BP	6.07616	1.49017e-14
	TNFRSF9	5.82481	8.14085e-13
	ISG20	5.74971	5.44864e-12
	WARS	5.70054	1.72585e-14
	HAPLN3	5.53867	3.62324e-10
	NFKBIA	5.49911	7.46059e-12
	TNFAIP2	5.44552	6.75209e-09
	OAS3	4.56715	2.24649e-09
	HLA-E	4.42599	8.86599e-13
	PLA2G4C	4.31159	2.32224e-14
	SP110	4.25453	1.03316e-14
	UBE2L6	4.12017	1.15131e-12
	IFI44	4.07901	3.73037e-13
	OPTN	4.07079	4.18039e-11
	NMI	4.04029	1.49661e-07
	IFITM1	4.02869	7.3668e-10
	DTX3L	3.96428	2.34428e-09
	TAPBP	3.95492	4.97169e-10
	CFB	3.94475	9.23815e-12
	TAP2	3.9434	2.29948e-09
	HS.72010	3.92339	5.54728e-12
	IDO1	3.89607	4.03366e-10
	GBP5	3.80507	4.33846e-11
	INDO	3.62554	3.27118e-09
	CASP4	3.55312	4.70699e-13
	TLR3	3.52805	2.27046e-11
	NFKB2	3.49412	3.13843e-12
	APOL6	3.48022	2.94992e-07
	HS.489254	3.47891	6.61893e-09
	TRIM56	3.44223	6.29232e-09
	DRAM1	3.42089	2.73144e-12
	PRIC285	3.32266	3.99849e-09
	PARP12	3.30203	6.54374e-13
	CEBPD	3.27606	1.95639e-10
	CNTNAP1	3.27512	4.37375e-10
	IFIT2	3.2623	2.15757e-10
	NFKBIZ	3.24687	9.29017e-12
	S100A3	3.24183	8.78391e-10
	LOC728285	3.21795	2.73201e-08
	RIPK2	3.21106	2.90378e-13
	PHF11	3.20968	1.96453e-14
	USP18	3.16725	4.66052e-09
	IRAK2	3.14561	3.16211e-12
	PSMB10	3.0947	1.0645e-10
	ACSL5	3.08464	2.90185e-13
	SDC4	3.07061	6.70398e-08
	PMAIP1	3.05903	1.37892e-08
	RARRES3	3.02697	3.59161e-08
	DDX60	3.01313	4.9846e-09
	SAMD9	3.00562	3.83465e-08
	GLIPR1	3.00531	7.17805e-09
	NFE2L3	3.00263	2.49558e-09
	IL15	2.94091	1.36839e-12
	SOD2	2.94058	2.22946e-09
	NFKB1	2.9361	4.89299e-10
	TYMP	2.93445	4.26429e-09
	CEACAM1	2.91352	1.22657e-10
	SERPINA3	2.89193	3.76015e-09
	APOBEC3G	2.85137	2.8804e-10
	IFI27	2.84753	6.8047e-09
	CD274	2.84626	6.70745e-08
	PLSCR1	2.82016	1.59605e-08
	TRIM21	2.81767	2.34683e-09
	IRF9	2.7976	6.92248e-09
	TNFRSF14	2.79161	2.84664e-08
	CXCL1	2.78096	5.38736e-08
	MITD1	2.76409	3.71244e-09
	ZBED2	2.74058	4.10556e-09
	IL7R	2.72402	1.77731e-11
	PLAU	2.71691	3.15389e-09
	CD83	2.6634	3.70819e-13
	SOCS1	2.65933	1.5319e-08
	LOC644350	2.64626	2.40106e-06
	SLC25A22	2.64561	2.33692e-08
	HLA-DRA	2.61651	4.92423e-12
	SECTM1	2.60148	3.14303e-06
	ALPK1	2.59027	9.5215e-11
	B2M	2.57032	4.24647e-10
	CD74	2.56841	2.25583e-11
	ISG15	2.5681	2.2978e-09
	ERAP2	2.54421	1.85685e-09
	ZMYND15	2.49408	9.52296e-11
	STX11	2.48512	3.528e-08
	JUNB	2.4752	2.93856e-08
	IFNGR2	2.46639	2.20989e-09
	IL12A	2.46389	7.28737e-10
	ZFP36	2.45215	2.93992e-07
	LAMP3	2.45032	1.31512e-11
	TNFRSF6B	2.44528	5.51537e-11
	XAF1	2.42508	1.73495e-07
	LOC730256	2.42312	1.74179e-06
	ECGF1	2.41145	5.95413e-09
	NLRC5	2.41048	2.08459e-06
	ATF3	2.39801	7.84264e-10
	MUC1	2.39405	7.80176e-09
	C19ORF66	2.38329	8.66558e-08
	IKBKE	2.37462	9.6125e-10
	ZNFX1	2.34848	4.64921e-09
	NUAK2	2.3468	3.35296e-11
	PPAP2B	2.34215	4.6378e-10
	SLC16A9	2.3338	9.83295e-09
	EDN1	2.31988	1.48947e-08
	SP100	2.31185	7.14509e-12
	ETV7	2.30768	2.05257e-06
	RTP4	2.29731	5.02647e-08
	PSME2	2.29421	1.40174e-10
	LTB	2.28487	7.63044e-08
	BTN3A3	2.26862	4.32596e-08
	NCOA7	2.26262	6.95992e-09
	SBNO2	2.25116	1.00931e-06
	MGC87042	2.24638	8.57636e-10
	TNIP1	2.23156	3.3464e-08
	IFI44L	2.22169	5.50835e-08
	CD40	2.21623	8.59884e-07
	NAV3	2.21397	2.05284e-07
	HLA-B	2.19573	2.15801e-06
	HLA-F	2.19464	1.12635e-08
	IFIT5	2.19453	3.14558e-07
	PARP3	2.19138	9.78884e-11
	FOSL1	2.18419	2.27464e-05
	CCRN4L	2.17685	7.92513e-07
	C1S	2.1767	4.29913e-08
	STEAP1	2.17519	6.4458e-12
	FAS	2.17301	1.84751e-08
	KLF4	2.14872	2.04438e-07
	UPP1	2.14047	4.47301e-11
	MAP3K8	2.14012	7.37282e-06
	OAS1	2.13812	4.60989e-10
	NFKBIE	2.13785	4.88978e-09
	SLC37A1	2.12355	4.84677e-07
	CCL5	2.12017	9.4016e-09
	LAP3	2.11873	1.08568e-08
	APOL3	2.1169	2.76394e-10
	STAT2	2.1103	4.80195e-07
	DDX58	2.10407	2.78419e-08
	BTN3A1	2.10283	5.80611e-08
	MOBKL2C	2.08254	3.88486e-09
	SERPINB8	2.07757	1.44629e-07
	LOC387895	2.07157	1.69079e-10
	TMEM149	2.0538	3.36715e-06
	NOD2	2.0452	9.12572e-08
	APOBEC3B	2.04134	0.000309188
	OGFR	2.03598	3.98455e-07
	GCLM	2.03209	2.68111e-09
	BTN3A2	2.03201	2.85281e-09
	HLA-H	2.01272	4.09201e-07
	SERPINE1	2.00323	8.99412e-07
	PISD	1.98663	6.12471e-07
	C1ORF188	1.98366	8.6026e-07
	STAT3	1.96894	3.17049e-07
	PARP8	1.9671	1.60139e-06
	SP140L	1.96064	1.33168e-05
	ITGB8	1.95893	3.76864e-07
	HLA-A29.1	1.9571	2.85191e-05
	ITGA2	1.9538	1.21482e-06
	LOC389386	1.94495	5.2822e-08
	IL15RA	1.94391	2.30033e-09
	ADAR	1.93892	2.31993e-08
	PLAUR	1.93763	6.27351e-07
	CXCL2	1.93479	2.62454e-07
	F3	1.92835	3.76338e-07
	TRAF3	1.92419	9.63197e-08
	CA13	1.92361	3.55469e-05
	SCML1	1.9165	7.0221e-08
	PARP10	1.90948	7.49552e-10
	GBP3	1.90202	4.29732e-05
	LOC100133019	1.89716	2.11232e-07
	WDR25	1.8905	9.60824e-07
	EBI3	1.88966	7.3654e-06
	PANX1	1.88623	3.3894e-06
	LOC653496	1.8779	3.73419e-06
	RBCK1	1.87714	5.02909e-08
	CXORF38	1.87459	2.64383e-06
	PDGFB	1.87286	6.65549e-07
	KLF6	1.8682	3.01023e-09
	TRIM22	1.86261	3.33639e-05
	TRAFD1	1.86158	6.4036e-08
	OASL	1.85603	3.28124e-06
	KIAA1618	1.85415	2.38541e-10
	SAMD4A	1.85336	1.06505e-05
	GCH1	1.85099	1.48343e-12
	MYD88	1.85094	1.04013e-07
	ZC3HAV1	1.85002	1.61236e-09
	IFIT1	1.84945	4.58757e-09
	NFIX	1.84758	6.66726e-07
	LOC730415	1.83809	7.40317e-07
	CASP7	1.83105	3.45623e-08
	HELB	1.83062	7.22046e-06
	MAFF	1.82292	1.47474e-08
	SAMD9L	1.82147	5.99504e-05
	LYPD5	1.82066	1.02766e-10
	LRRC49	1.82019	7.58908e-08
	HLA-DOB	1.81938	1.13654e-06
	BCAR3	1.81806	2.59648e-08
	MOV10	1.81773	5.77715e-06
	CCL2	1.81584	1.78261e-06
	SLCO1B3	1.81326	2.13876e-05
	ZNF296	1.80966	5.64057e-08
	C5ORF15	1.80851	1.38321e-05
	IFI6	1.80263	2.26876e-07
	MLKL	1.8005	1.28751e-09
	CIITA	1.79902	5.16086e-05
	LGALS3BP	1.79191	1.52809e-07
	SHISA5	1.79173	2.19415e-08
	IRF7	1.78836	1.37989e-07
	BAZ1A	1.77825	5.73728e-06
	HLA-DRB6	1.77463	6.57008e-08
	NUB1	1.7733	1.29425e-07
	XRN1	1.76793	5.75625e-06
	RASGRP3	1.76338	0.00026939
	CTSO	1.75739	4.33035e-05
	HLA-A	1.75637	3.92441e-08
	NKX3-1	1.75471	8.5098e-06
	C13ORF16	1.73738	1.27198e-06
	DUSP5	1.72758	1.44065e-05
	USF1	1.72627	3.85416e-07
	CSF2	1.72456	0.000273621
	IL27RA	1.71925	3.64911e-07
	NBN	1.71566	3.405e-06
	ZMIZ2	1.71101	2.56576e-06
	SLC41A2	1.70948	3.8663e-05
	HSH2D	1.70843	3.06361e-05
	LOC100130604	1.70614	0.00013981
	TDRD7	1.70438	8.13017e-07
	HLA-DPA1	1.7023	3.42938e-05
	LOC100130308	1.69719	8.19231e-05
	MT1G	1.69153	0.00147538
	TNF	1.69045	1.18796e-06
	ZNF697	1.6887	8.77302e-06
	LOC100128274	1.68726	7.50144e-05
	LOC388692	1.68563	2.41308e-05
	FAAH2	1.68489	2.19111e-05
	ELF4	1.68416	3.25852e-08
	RNF19B	1.68404	6.97444e-09
	LOC728855	1.68095	1.35744e-06
	CXCL9	1.68028	0.00013582
	SMAD3	1.678	0.00011274
	TEAD4	1.6759	8.38666e-08
	TMEM158	1.66919	1.12475e-09
	HNF4G	1.66695	3.82654e-05
	GSDMD	1.6648	1.12748e-06
	HIVEP2	1.66403	4.22557e-06
	TNFRSF10A	1.66194	0.000573255
	HS.171171	1.65856	1.75238e-05
	RND3	1.65701	4.1687e-07
	HCG4	1.65682	3.15981e-06
	HS.568690	1.6568	0.00201117
	FLJ39827	1.65421	7.02369e-06
	IFI30	1.65153	6.21078e-05
	EIF2AK2	1.65044	3.14513e-07
	MMAA	1.64936	9.97593e-06
	HLA-G	1.64472	6.65311e-05
	CD47	1.64349	1.65631e-07
	ZC3H12A	1.64301	6.8936e-06
	LRG1	1.64294	2.75872e-06
	C5ORF39	1.64057	3.98366e-05
	HLA-DRB4	1.64011	9.0019e-07
	SQSTM1	1.63439	2.63028e-06
	RNF31	1.62927	4.29507e-05
	ETV6	1.62708	1.62705e-05
	TNFAIP1	1.62693	0.000196304
	NAV2	1.62559	1.2946e-06
	CEBPB	1.612	4.5792e-07
	MET	1.61022	0.000447416
	OTUD4	1.60872	2.55973e-05
	FVT1	1.60748	9.78898e-08
	PSMA6	1.60742	1.35845e-09
	NFKBIB	1.60711	8.54906e-06
	LOC439949	1.60683	2.05332e-05
	LONRF1	1.60492	0.000101087
	TRIM38	1.60436	6.3293e-05
	TRIM25	1.60214	6.71104e-05
	MYC	1.59992	2.77654e-08
	ARHGAP29	1.59933	0.000617867
	NAMPT	1.5987	0.000111163
	PRRG4	1.59708	7.60198e-05
	SGPP2	1.59614	7.96662e-07
	PSME1	1.59538	9.70335e-08
	LOC643031	1.59532	0.000175759
	SYNGR3	1.59258	4.76923e-07
	OBFC2A	1.59059	3.74704e-06
	PLEKHA4	1.58974	2.1583e-06
	JAK2	1.58907	0.00113811
	MX1	1.58692	0.00022299
	EDNRA	1.58339	1.06489e-05
	SLC43A2	1.5827	2.16655e-07
	CDCP1	1.5817	0.00023849
	ASPHD2	1.58049	3.23017e-09
	LOC100132564	1.57943	8.60755e-05
	CYR61	1.57633	8.52872e-08
	LOC441019	1.57418	0.000985282
	JUN	1.57402	6.39544e-05
	CCDC68	1.57346	3.15103e-06
	LOC644100	1.57246	7.58255e-07
	LOC100008589	1.57118	1.05595e-05
	HS.578899	1.57023	0.00053982
	EFHD2	1.56732	1.72194e-07
	C1QTNF1	1.56421	3.44565e-08
	TMEM132A	1.56272	0.00014601
	C4ORF32	1.56204	3.56653e-05
	FLT3LG	1.56006	0.000691295
	GPRC5A	1.55898	0.000148356
	C1R	1.55817	1.67118e-06
	DDX60L	1.55172	7.28079e-05
	C3ORF52	1.54997	9.86527e-05
	PAWR	1.54802	0.00174726
	TRMT11	1.5462	6.21251e-06
	LOC100132472	1.5462	0.000533997
	NOD1	1.54546	3.24195e-05
	ODF3B	1.54024	9.68757e-05
	ANO9	1.53825	9.64825e-05
	GADD45B	1.53434	0.00185907
	C17ORF91	1.53434	0.0017362
	RRP12	1.5342	9.25963e-06
	NINJ1	1.5332	5.97197e-06
	ITGAV	1.53258	0.00052602
	GPATCH4	1.53219	3.93382e-06
	RNF207	1.5319	0.000747784
	REC8	1.52966	3.12527e-06
	LOC650518	1.52922	1.36565e-05
	TMEM63A	1.52851	1.03414e-05
	TMTC2	1.52784	0.000113919
	BCL3	1.52563	2.69903e-05
	HLA-C	1.52511	8.16251e-05
	HAS3	1.52163	6.11921e-07
	DNPEP	1.52127	0.00125529
	ALPK2	1.5208	0.000622182
	HEG1	1.51956	0.00019143
	IER3	1.51866	1.49548e-07
	NUDCD1	1.51859	0.00188928
	LIF	1.51556	0.0002306
	LOC643100	1.50426	0.00134218
	HS.5724	1.50273	0.00161654
	BST2	1.50097	0.00014989
	HIST1H4B	1.5	0.00220555
	PINK1	-1.50069	1.0225e-06
	HEXIM2	-1.5038	0.000101455
	LFNG	-1.50716	3.14581e-06
	ADC	-1.50784	0.00013416
	HS.437111	-1.5089	0.000273782
	FAM89B	-1.50932	0.000295452
	TMEM170B	-1.50938	0.00024122
	PLCXD1	-1.50965	0.000161309
	RHBDL3	-1.51238	5.22728e-05
	PACSIN1	-1.51242	1.30043e-05
	EPHX2	-1.51838	3.17621e-06
	ICMT	-1.52003	4.4302e-06
	CCDC151	-1.52036	0.000154134
	LOC648742	-1.52285	0.00010066
	NGEF	-1.52325	5.04532e-06
	FAM149A	-1.52382	4.11851e-05
	TSC22D3	-1.52751	2.11874e-08
	UNC119B	-1.52768	0.000230134
	GLRX	-1.52779	6.36265e-07
	KLHL24	-1.5297	0.000247607
	FOXQ1	-1.53079	0.000176414
	GLCE	-1.53204	1.43541e-05
	RIMS3	-1.53251	5.74989e-05
	MMP11	-1.53403	2.41178e-05
	TBC1D2	-1.53451	7.07085e-05
	CLDN3	-1.53585	2.42617e-05
	ODC1	-1.53805	5.79555e-06
	ACACB	-1.53842	4.0248e-05
	FLJ20021	-1.53985	6.13639e-06
	SCARA3	-1.54103	3.7805e-06
	CDC2L6	-1.54752	1.97498e-05
	FOS	-1.54765	2.54955e-05
	FLJ25404	-1.54889	9.95278e-05
	C20ORF100	-1.54993	4.89693e-06
	CYB5R1	-1.55067	0.000228099
	HS.294603	-1.55245	1.49158e-05
	IDH1	-1.55558	3.03292e-06
	CYP2U1	-1.55667	8.2396e-07
	TFAP2C	-1.55736	6.3502e-08
	MGC39900	-1.56233	1.94118e-05
	GNE	-1.56532	8.39436e-06
	ZNF467	-1.5673	0.00045183
	HNRNPA0	-1.56966	1.11823e-06
	KITLG	-1.5738	0.000326066
	PELI2	-1.57826	5.49295e-05
	GPR162	-1.58294	2.42732e-06
	NR2F1	-1.58304	8.96284e-05
	CCDC136	-1.58353	2.8914e-05
	C15ORF27	-1.58447	7.27382e-06
	DBP	-1.58569	0.000103059
	CYP1A1	-1.58683	0.000190021
	SCNN1A	-1.58793	2.81845e-07
	TMEM37	-1.58882	0.00138282
	UBL3	-1.59221	8.16385e-09
	SLC2A1	-1.59405	0.000277908
	SUMF1	-1.5974	3.85243e-06
	RNF43	-1.59926	3.22403e-06
	FAM102B	-1.60216	9.59857e-05
	EFHD1	-1.60326	4.45311e-07
	MAP3K12	-1.60377	3.20072e-06
	SEMA6A	-1.6064	8.22589e-06
	BFSP1	-1.60765	4.22459e-06
	NEURL1B	-1.60925	5.15672e-05
	LIMCH1	-1.61152	2.88957e-05
	ST3GAL5	-1.61491	9.51083e-06
	LOC342979	-1.61642	0.000163151
	TOB1	-1.61765	6.37785e-05
	METTL7A	-1.61938	6.20309e-05
	FLJ90757	-1.62056	9.05722e-05
	ZNF362	-1.62346	8.87661e-08
	ITGB4	-1.62817	0.000153521
	HS.4892	-1.62822	0.000260788
	DENND5B	-1.63001	7.93871e-08
	LOC389816	-1.63011	1.06205e-06
	TM7SF2	-1.63046	8.91952e-07
	OSR1	-1.63359	9.97951e-07
	C5ORF21	-1.63473	1.15674e-05
	FAM172A	-1.63496	2.18732e-05
	MXD4	-1.63973	5.21269e-05
	DHRS3	-1.64087	3.09805e-05
	MXD3	-1.64262	7.33839e-05
	SLC44A2	-1.64799	1.37676e-06
	GNG7	-1.65029	1.61533e-06
	RASD2	-1.65785	3.14353e-07
	CREB3L2	-1.65809	0.000132869
	SPP1	-1.66373	5.253e-06
	AXIN2	-1.66376	4.64568e-07
	IGFBP5	-1.66416	3.62515e-06
	S1PR5	-1.67023	1.91529e-07
	PTGER2	-1.67031	1.11082e-06
	RAB4A	-1.6714	1.92097e-07
	PCSK9	-1.67706	2.09641e-05
	B3GNT6	-1.67931	0.000109934
	PDK4	-1.68204	5.86124e-06
	DHRS2	-1.68363	5.82956e-07
	TUBB4	-1.68431	1.09773e-07
	MC1R	-1.68463	2.70663e-08
	TNFRSF10D	-1.69116	1.07441e-06
	ARL3	-1.69408	8.4914e-06
	PPL	-1.69527	0.000128152
	SH3PXD2A	-1.69923	1.37629e-05
	CGNL1	-1.70254	2.21265e-05
	KRT80	-1.70352	4.16605e-07
	ZNF488	-1.70751	1.64945e-05
	FAM117A	-1.71003	0.000417246
	ABCC2	-1.71308	5.11315e-05
	METTL7B	-1.71541	3.84238e-06
	ZCCHC12	-1.72903	4.06729e-07
	DEPDC6	-1.73625	9.71852e-07
	CNTNAP2	-1.73786	1.23777e-05
	NT5DC2	-1.76627	2.51276e-06
	ZNF395	-1.78344	3.05896e-06
	KANK2	-1.78497	1.49213e-05
	TP53INP1	-1.79225	5.84448e-06
	OLFM1	-1.81618	2.03276e-08
	CLIC3	-1.82055	1.35353e-08
	GLS	-1.84689	2.8465e-06
	B3GNT1	-1.85175	0.00068868
	KLF2	-1.89376	3.59526e-08
	THAP10	-1.89653	3.70465e-07
	DUSP6	-1.89781	3.68597e-08
	SMAD6	-1.90571	4.45291e-08
	SLC25A42	-1.911	3.02253e-08
	LRRC26	-1.9121	1.2579e-08
	TRIM2	-1.9362	8.30724e-06
	TJP3	-1.94301	1.12353e-06
	RAB40B	-1.94444	1.74837e-07
	KIAA0114	-1.96122	2.11292e-07
	CERK	-2.00575	1.10772e-09
	RAB26	-2.13376	1.48508e-08
	ARID5B	-2.19163	1.09838e-07
	ID2	-2.28998	2.1553e-08
	REEP1	-2.31916	3.13488e-10
	GPER	-2.34992	7.79656e-10
	FGFBP1	-2.51736	2.44579e-07
	DDIT4L	-2.88864	5.86129e-13

## Sheet: Suppl2 STIvTI
Supplementary Table 2. Genes that are significantly differentially expressed between cells treated with silibinin/TNF-γ /IFN-a (STI) and cells treated with TNF-γ /IFN-a (TI)
	Gene	STI vs TI	p-value
	RN7SK	5.50175	8.87902e-13
	LCN2	5.33486	2.58633e-14
	LOC100132394	5.33467	9.54702e-08
	RNU1G2	5.31019	1.57827e-14
	DDIT3	5.09266	1.7182e-12
	UPP1	4.85027	3.94282e-15
	RNU1-5	4.84246	4.48426e-11
	RNU1-3	4.7591	2.41581e-11
	CCL20	4.68166	3.43656e-09
	DHRS2	4.60233	1.09023e-12
	RN5S9	4.36504	2.7118e-10
	PABPC1L	4.16568	1.57286e-08
	KRT81	4.05893	2.36584e-10
	LOC100134364	4.03075	1.28723e-07
	RNU1A3	4.01489	4.43916e-10
	OR51B5	3.87522	5.63273e-12
	TRIB3	3.85625	3.44435e-11
	TSC22D3	3.50345	2.52086e-14
	LOC100132564	3.4955	1.04954e-09
	CHAC1	3.31204	4.63616e-09
	LRRC49	3.29305	1.59242e-11
	GPRC5A	3.28438	2.83755e-09
	MT1G	3.12652	8.78924e-07
	SERPINB1	3.04459	2.11288e-08
	FAM129A	3.03485	3.37428e-09
	NR4A2	2.9715	8.27976e-09
	GRAMD1B	2.95056	2.56605e-09
	DUSP5	2.88226	7.96504e-09
	C1ORF24	2.87596	1.72286e-08
	IFFO1	2.86413	6.47227e-09
	LOC643031	2.85314	3.01672e-08
	ARHGEF2	2.85067	8.00574e-12
	LOC441019	2.79791	2.92114e-07
	RNU1F1	2.77428	1.1845e-05
	RBCK1	2.74736	1.5425e-10
	PLAU	2.72168	3.08679e-09
	KRT80	2.70308	2.2582e-10
	PLAUR	2.66249	6.16495e-09
	DDIT4	2.64836	1.16117e-10
	PCK2	2.6419	1.36434e-12
	FLJ35767	2.63509	2.27667e-11
	SNORD3D	2.62926	7.13626e-07
	SLPI	2.60579	1.35025e-08
	MIR21	2.57376	3.0645e-07
	CXCL2	2.56969	3.70932e-09
	AVPI1	2.5601	1.05076e-09
	CEBPD	2.50733	4.60253e-09
	NUAK2	2.49683	1.38091e-11
	ATF5	2.48249	1.00168e-07
	NUPR1	2.47391	1.44873e-05
	AMT	2.43635	3.74198e-05
	PDE4D	2.42423	3.53274e-07
	CD55	2.39853	0.000284455
	DNASE2	2.39153	8.89747e-08
	MTE	2.3752	3.88715e-10
	SLC16A14	2.35888	9.21356e-08
	A2LD1	2.35734	3.97709e-09
	GDF15	2.34299	1.34146e-06
	SNORA24	2.34233	1.60625e-08
	SMOX	2.33608	4.78316e-10
	CHD2	2.32885	3.75684e-08
	C9ORF150	2.31892	1.54638e-07
	C10ORF116	2.31121	1.52454e-08
	PRPH	2.31117	2.7829e-08
	GTPBP2	2.29925	1.23374e-06
	SLC16A6	2.2981	9.61277e-08
	RP5-1022P6.2	2.28381	6.34405e-11
	ABCC3	2.27404	7.05593e-08
	RNU4ATAC	2.26632	1.2431e-06
	TIMP1	2.2573	1.24677e-09
	LOC100008589	2.25707	1.32328e-08
	ZC3HAV1	2.23815	5.58391e-11
	EGFR	2.21674	1.60973e-10
	NFE2L1	2.21184	9.45342e-08
	ASNS	2.20947	6.01361e-13
	SNORD3C	2.20691	4.35837e-08
	CXCL1	2.19851	1.09083e-06
	P8	2.19693	2.10749e-08
	MYL5	2.19493	1.21121e-08
	IL8	2.19276	1.61942e-07
	RNU4-2	2.18233	3.28229e-06
	RASD1	2.17963	1.35827e-06
	LMO4	2.17207	8.44944e-09
	XBP1	2.17106	4.80893e-11
	KRT86	2.16587	2.26345e-08
	SLC30A1	2.15712	1.76822e-09
	SNORD3A	2.15391	2.45763e-07
	APBB3	2.15132	3.54454e-07
	GALNT12	2.1487	7.16836e-06
	LOC100133565	2.14199	0.00252334
	C20ORF127	2.13984	4.91668e-05
	JDP2	2.13315	3.49824e-06
	KRT7	2.13254	8.83696e-07
	C9ORF103	2.1282	5.70339e-09
	LOC100131727	2.12435	5.40501e-07
	IFRD1	2.12367	1.43264e-08
	FERMT1	2.11341	5.54535e-08
	MUTYH	2.10795	3.55823e-09
	KCTD15	2.10173	1.82461e-08
	ELF4	2.09856	4.42666e-10
	AGA	2.097	4.58957e-08
	S100P	2.09005	4.001e-07
	DNAJB9	2.08962	4.22086e-07
	LOC286512	2.08905	0.00028029
	IRAK2	2.08168	8.73414e-10
	VGF	2.0801	2.89387e-08
	PSAT1	2.07995	1.8482e-09
	ITFG2	2.07042	3.92889e-09
	FGF9	2.06472	3.34894e-07
	MT1X	2.06222	4.23053e-09
	FTHL3	2.05915	9.14544e-05
	ZSWIM7	2.05677	2.0379e-08
	VEGFA	2.05361	1.29269e-08
	LOC100008588	2.05238	2.32518e-05
	WIPI1	2.04042	1.53716e-08
	RNF19B	2.03817	1.47548e-10
	C6ORF160	2.03736	3.2971e-06
	HS.534061	2.03296	0.00236097
	TYMP	2.03069	5.99148e-07
	TGIF1	2.02015	6.76718e-09
	LOC441763	2.01917	0.0038363
	S100A14	2.00637	1.33627e-06
	CBX4	2.0039	3.4806e-08
	ID1	2.00243	9.32472e-08
	ARSG	2.00234	3.14544e-09
	LOC400304	2.00116	4.68773e-06
	GADD45A	1.99909	2.1309e-08
	GADD45B	1.99768	2.79389e-05
	DUSP28	1.99715	3.22102e-09
	FOXA1	1.9962	8.06042e-08
	SERPINA3	1.99234	6.22204e-07
	OKL38	1.99104	4.35943e-08
	SPSB2	1.98793	1.2246e-07
	SIPA1L2	1.98672	5.55995e-07
	PPAPDC1B	1.98599	3.05778e-08
	C19ORF33	1.98597	7.60452e-06
	FOSB	1.9753	8.42367e-07
	DCBLD2	1.97507	1.21907e-06
	EFCAB4A	1.97036	8.11264e-07
	PPP1R15A	1.96912	5.05313e-08
	LOC100132391	1.96319	1.97256e-05
	LOC645733	1.95428	7.47477e-07
	BTG1	1.95369	2.2533e-09
	C4ORF34	1.95344	9.03254e-10
	CD68	1.95	5.11101e-10
	C6ORF223	1.94748	8.14821e-09
	ISG15	1.94477	1.51424e-07
	TRAF1	1.9429	1.59134e-07
	C17ORF91	1.94241	3.84276e-05
	LOC100130835	1.94199	0.00039915
	SLC7A11	1.93542	2.3188e-07
	SNORD99	1.9309	7.18605e-06
	TMEM79	1.93023	1.88457e-07
	LOC729009	1.92206	0.00103409
	FADS1	1.9218	6.23829e-08
	FAM175A	1.91815	3.08254e-05
	GOLGA8B	1.91545	1.75573e-07
	NFKBIZ	1.9154	1.49912e-08
	PYGB	1.91448	1.19516e-06
	RHBDD1	1.90861	1.90655e-09
	CTH	1.90635	1.14152e-08
	CHMP1B	1.90297	7.16676e-10
	TMEM39A	1.9021	7.2118e-09
	HINT2	1.89905	8.28671e-08
	TM7SF2	1.88514	4.40966e-08
	CIRBP	1.88296	1.69088e-07
	NFKB2	1.88221	1.54257e-08
	HES4	1.88068	1.31384e-09
	ECGF1	1.87768	3.13788e-07
	LOC100130516	1.87735	3.29632e-05
	HEMK1	1.87561	1.556e-06
	LOC100144603	1.87543	9.30466e-05
	SUNC1	1.87504	3.64936e-09
	TPCN2	1.87395	4.98826e-07
	FOXD1	1.87021	2.68871e-07
	HDHD2	1.8699	3.76103e-06
	KLF2	1.86516	4.7883e-08
	HS.170035	1.86357	0.00195243
	CATSPER2	1.86331	0.000197398
	FLJ20489	1.85963	2.05122e-06
	LOC344887	1.8566	1.72896e-07
	LOC100129362	1.85401	9.60959e-06
	LOC653778	1.85282	0.000159118
	ASS1	1.84689	1.61687e-08
	BEGAIN	1.8452	0.000233734
	HS.534680	1.8444	2.05023e-05
	SDSL	1.84425	3.01392e-08
	LOC642567	1.84242	0.000220397
	FAM84B	1.84221	1.37882e-09
	TMEM136	1.83851	9.61133e-08
	LOC642035	1.83142	6.40196e-05
	LOC646513	1.83115	9.93305e-07
	LOC654103	1.83033	1.79566e-05
	WDR25	1.82202	1.86366e-06
	TP53I3	1.82108	9.86606e-09
	HIATL2	1.8199	0.000121904
	GLI4	1.819	1.76535e-06
	CHMP4A	1.81709	9.83952e-06
	ITPRIP	1.8163	6.73606e-07
	ZNF25	1.81513	1.95612e-07
	KLF5	1.81339	7.64875e-05
	ADM2	1.81259	9.33569e-07
	OASL	1.80967	5.14016e-06
	SLC16A5	1.8088	2.11993e-07
	LAMC2	1.80794	1.01084e-07
	FTHL2	1.80625	0.00260021
	LOC730313	1.80544	0.00128755
	BEX2	1.80369	4.04929e-06
	MIR221	1.80079	0.000194368
	MLPH	1.80057	5.90726e-08
	LOC100128288	1.80015	0.000540242
	SNORD12C	1.79985	0.000130442
	HS.371609	1.79937	3.48973e-07
	SNHG8	1.79932	3.57504e-07
	CDKN2B	1.79838	6.19606e-06
	BCYRN1	1.7977	1.96531e-05
	WDR33	1.79658	5.36616e-08
	LOC100128881	1.79541	2.53724e-07
	KIAA1666	1.7948	8.69878e-07
	C20ORF199	1.79173	4.57183e-07
	POLD4	1.7915	4.51001e-05
	GSS	1.78965	5.51324e-07
	LOC729500	1.78875	2.89571e-06
	C10ORF57	1.78789	4.32541e-06
	LOC100127975	1.78354	2.72302e-05
	TMEM150A	1.78197	6.23918e-06
	CTSL1	1.78102	6.24331e-08
	LRRC26	1.77924	5.146e-08
	SRXN1	1.77824	1.59395e-06
	ULBP1	1.77689	5.01832e-07
	PHGDH	1.77289	3.9051e-07
	SESN2	1.77185	0.000373761
	TGFA	1.77176	2.00017e-07
	LOC729779	1.77074	1.45151e-05
	ANKRD19	1.76805	2.78423e-05
	PLEKHG1	1.76763	3.57963e-06
	TMEM42	1.76697	1.13163e-05
	LOC100009676	1.76663	1.40394e-07
	LYPD3	1.7663	8.01053e-06
	B4GALNT1	1.76569	7.95222e-06
	NQO2	1.76308	2.55528e-05
	HIST1H2BD	1.76287	2.39703e-07
	LOC791120	1.76278	2.64623e-05
	C3ORF34	1.76153	0.00352095
	FSTL1	1.76129	1.37446e-06
	FGF19	1.76115	1.68125e-06
	MIR302C	1.7592	2.0293e-05
	TNFRSF10B	1.75912	1.22941e-05
	NSMCE1	1.75631	7.21305e-07
	FICD	1.75609	1.92927e-06
	RWDD2A	1.75572	5.84419e-06
	LOC729768	1.75564	2.90976e-07
	SLC3A2	1.75303	8.66983e-08
	HDDC3	1.75282	4.15782e-06
	ZFP36	1.75254	4.48383e-05
	METTL12	1.75237	1.22808e-05
	LOC728661	1.75236	1.14215e-07
	SLC44A2	1.75137	3.76995e-07
	CCDC130	1.74799	1.16721e-07
	ARSA	1.74735	3.11651e-07
	SPRR2D	1.74725	6.4155e-06
	ACAD11	1.74481	1.75466e-07
	SYTL1	1.74301	3.9665e-07
	LOC88523	1.74277	1.09038e-08
	ATF3	1.74246	1.86529e-07
	C5ORF54	1.73866	2.35362e-05
	LOC253039	1.73721	1.02623e-05
	INVS	1.73489	1.83482e-08
	LOC340274	1.73476	9.36904e-05
	CDRT4	1.73439	2.18454e-08
	CREB3L2	1.73366	6.00024e-05
	BCL3	1.73174	1.69651e-06
	ORMDL2	1.7313	5.40787e-05
	C20ORF177	1.73091	6.7334e-05
	HS.163752	1.72925	0.0040306
	SEMA3B	1.72691	1.99532e-06
	JOSD1	1.72679	5.87098e-08
	SGPP2	1.72594	1.35406e-07
	LOC728457	1.72339	4.22693e-05
	C14ORF85	1.72309	1.25778e-05
	PTGES	1.72015	8.27651e-05
	C6ORF130	1.71965	9.95953e-09
	RGS16	1.71893	2.9036e-06
	HS.529743	1.71856	8.35465e-07
	C17ORF48	1.71783	1.14097e-07
	TK2	1.71654	2.00088e-05
	TARBP1	1.71598	1.21655e-05
	MIR196B	1.71573	3.1406e-06
	C22ORF36	1.71535	2.90192e-06
	IDUA	1.71422	6.11158e-05
	HS.126108	1.71385	0.00407574
	CSAD	1.71327	3.4398e-06
	LOC652175	1.71312	8.05482e-07
	SIRT5	1.71225	1.6343e-09
	SIX5	1.7118	3.22583e-05
	AMY1A	1.71123	0.00351329
	AARS	1.71066	4.13005e-06
	LOC387825	1.70829	4.25784e-05
	LYRM1	1.70663	1.25288e-06
	DAK	1.70384	7.14442e-07
	SNORD31	1.7037	7.55607e-05
	FLJ36131	1.7037	6.90073e-05
	SNHG5	1.70344	7.26421e-07
	LOC100129268	1.70143	3.77953e-06
	KIFC2	1.69934	0.000574891
	EID2B	1.69903	0.000387796
	MCL1	1.69849	2.1296e-06
	ZNF193	1.69755	7.4995e-07
	LRAP	1.69684	1.86688e-05
	ZHX2	1.69384	8.98773e-07
	HIST1H2AM	1.69381	1.68896e-05
	ZMAT3	1.69238	0.000448078
	LOC113386	1.69203	8.12721e-06
	SNORD49A	1.69192	4.50154e-05
	DFNB59	1.69064	7.33014e-05
	GUF1	1.68864	1.56604e-05
	LOC648852	1.68799	0.000644589
	ZMYM6	1.68709	2.73507e-08
	CFB	1.68615	1.12429e-06
	LOC100129975	1.68268	2.90237e-05
	CDK5RAP3	1.68232	1.72139e-06
	ZFP36L1	1.68034	0.0016862
	ZNF18	1.67986	1.79431e-06
	C6ORF48	1.6797	2.42333e-07
	LOC100130775	1.67889	0.00166563
	GPT2	1.67744	9.43828e-05
	LOC389791	1.67412	4.09308e-05
	PLD1	1.67212	0.000158615
	ELMOD2	1.67185	1.10718e-06
	BRF2	1.67133	3.43623e-06
	LOC100129028	1.67023	0.00172277
	LOC100134634	1.66987	0.00186273
	PRRT3	1.66802	1.30199e-06
	HNRNPA0	1.66688	2.70622e-07
	RHOF	1.6665	1.91871e-05
	MIR330	1.66552	6.38424e-06
	LOC650215	1.66463	0.000424931
	MLH1	1.6646	6.87884e-06
	NCOA7	1.66359	1.72023e-06
	C1ORF89	1.66234	3.68995e-05
	FAM89B	1.66205	4.20181e-05
	KCTD13	1.66155	7.22979e-07
	SEC14L2	1.6614	4.23105e-05
	ZNF682	1.66069	2.20786e-05
	SERPINB8	1.66046	8.459e-06
	CCBE1	1.65971	0.000702132
	TNFAIP2	1.65768	0.00172691
	HS.436679	1.6572	0.00043225
	SUMF2	1.65594	1.98511e-06
	C1ORF97	1.65567	1.62762e-06
	KLHL35	1.65475	4.61254e-07
	MIF4GD	1.65428	1.32417e-05
	NIT1	1.6537	0.000326687
	S100A16	1.65342	0.0012189
	AADAC	1.65316	1.07183e-05
	LOC651212	1.65281	0.00596762
	LOC100129982	1.65225	0.00119395
	NT5E	1.65139	1.75028e-05
	LOC729090	1.65118	0.000556586
	RPL12P6	1.65113	0.000105263
	PPIC	1.65113	3.65816e-07
	PIGP	1.6505	2.86769e-07
	PPAP2B	1.64898	2.79313e-07
	ZNF627	1.64863	2.59017e-07
	LOC729279	1.6485	2.60071e-05
	SIL1	1.64838	2.0523e-06
	ACSS2	1.64787	1.78281e-07
	LRRC8D	1.6473	6.26167e-06
	LOC644937	1.64598	0.0052313
	TMEM91	1.64491	3.61516e-05
	LOC728809	1.64484	0.000301746
	LOC100130070	1.64479	0.000583641
	CCL5	1.64439	1.16541e-06
	HS.572495	1.64431	1.53713e-07
	LOC100128084	1.64313	0.000895828
	LOC155060	1.64308	0.000293157
	MST1	1.64241	0.00138752
	STC2	1.64234	8.66623e-06
	RAB33B	1.64181	5.43673e-05
	CCDC128	1.6403	9.8589e-07
	C11ORF17	1.63957	4.61831e-05
	IRF9	1.63915	2.67292e-05
	MAGT1	1.63909	5.36925e-06
	CLDN7	1.63762	0.000274812
	CBLB	1.63756	1.75217e-08
	HAUS4	1.63752	2.55932e-06
	LOC132241	1.63565	7.96851e-05
	ZCWPW1	1.63523	0.000152325
	C6ORF105	1.63391	0.000145313
	C15ORF17	1.63344	2.01625e-07
	C2ORF37	1.6334	3.4697e-05
	KLRAQ1	1.63278	0.000325961
	NOXA1	1.62966	1.62e-05
	SLC25A37	1.62764	7.89521e-07
	LOC729816	1.62755	0.000486675
	PAN2	1.6269	0.000661072
	MIDN	1.62479	1.54484e-07
	SNORD104	1.624	0.000943673
	FUT1	1.62375	0.000422057
	HS.123474	1.62345	6.09697e-05
	LOC392871	1.62129	0.000397304
	NQO1	1.62001	9.55097e-07
	KCNH6	1.61888	0.000154235
	C9ORF95	1.61846	0.000110448
	ITGB5	1.61845	2.26651e-06
	LOC100130633	1.61711	8.25167e-05
	CDC2L6	1.61324	7.71098e-06
	ARHGEF19	1.61306	2.34438e-05
	PGM3	1.61126	8.30478e-06
	LOC652968	1.61057	1.21749e-05
	SLC6A9	1.60997	7.78794e-09
	EIF4A2	1.60915	2.01956e-06
	TSPAN31	1.60904	0.0003115
	TMEM171	1.60848	3.62226e-05
	C4BPA	1.60775	0.000112365
	UHRF1BP1	1.60637	0.000680877
	LMO2	1.60579	6.59884e-06
	C11ORF1	1.60386	8.69277e-06
	BMS1P5	1.60347	1.33895e-05
	ARHGEF5L	1.60292	2.21256e-08
	B4GALT7	1.59964	2.09e-05
	LOC100133298	1.59962	5.41275e-05
	NT5C2	1.59942	1.89991e-07
	GCC1	1.59776	2.42034e-05
	HS.489254	1.5977	0.000260541
	LOC644884	1.59544	0.000139982
	R3HDM2	1.59515	7.89074e-05
	DHRS3	1.5949	5.53036e-05
	WDR72	1.5938	1.18271e-05
	CEP120	1.59317	0.000838823
	LOC100129890	1.59284	0.000241292
	PPAPDC2	1.59234	0.000130203
	HS.569182	1.59143	0.000511501
	MPP3	1.59127	3.75671e-05
	LOC100128862	1.59095	0.000942681
	ZNF473	1.5908	1.06806e-07
	LOC100129211	1.59054	0.00130181
	PPPDE2	1.59047	2.95125e-05
	TRPT1	1.5892	2.21681e-06
	AGPAT9	1.5877	1.42413e-05
	SLC11A2	1.58601	1.69182e-06
	SLFN5	1.58532	2.32791e-05
	MOAP1	1.58505	1.9625e-07
	ANKRA2	1.58463	2.07204e-06
	C1ORF50	1.58421	2.42699e-07
	FRS3	1.58393	8.2458e-06
	ZNF621	1.58368	2.04124e-06
	SNORA70	1.58276	0.000230004
	LOC100131187	1.58194	6.31881e-05
	SEPSECS	1.58122	5.77446e-06
	MID1IP1	1.58112	5.45781e-05
	EPHX2	1.58084	1.15333e-06
	AKNA	1.57886	1.02866e-05
	CPEB2	1.57861	0.000521825
	CSTA	1.57803	3.40842e-05
	TRIM68	1.57799	7.17928e-06
	TRAPPC6A	1.57725	0.000127575
	VHL	1.57665	2.23818e-05
	RNF43	1.5765	4.5028e-06
	PVR	1.57643	5.65846e-10
	C1ORF188	1.57576	6.28838e-05
	TMEM158	1.57358	5.04952e-09
	PHF17	1.57261	3.76301e-07
	C1ORF74	1.57174	1.37334e-06
	HS.20255	1.57137	3.40056e-06
	ZNF394	1.5709	0.000240973
	HCG18	1.57058	6.41345e-05
	ALPK1	1.57006	7.63946e-07
	PRKRIP1	1.56998	0.000950515
	SNORA57	1.56983	0.000206067
	LOC730286	1.56899	0.00016513
	TXNDC12	1.56765	2.29094e-05
	C15ORF38	1.56692	3.80303e-05
	FLJ42957	1.56687	0.00116197
	NTSR1	1.56623	1.07975e-05
	MIR135B	1.56487	0.00175868
	C9ORF23	1.56296	4.84108e-06
	PIP5KL1	1.56263	0.00149002
	LOC645236	1.56226	0.00171229
	LOC374395	1.56184	2.07871e-05
	PMEPA1	1.56136	1.32982e-06
	C15ORF48	1.56105	1.72055e-07
	TDP1	1.56102	0.00278923
	RNU12	1.5591	1.13877e-05
	TSTD1	1.55907	1.58055e-05
	HINT3	1.55852	5.7741e-06
	LOC100131787	1.55836	0.00204415
	FTHL11	1.55817	0.00124789
	CEBPG	1.5579	1.4373e-07
	ZNF430	1.55784	0.000640225
	LOC730167	1.5566	0.000207535
	C14ORF72	1.55627	1.71876e-05
	LOC389765	1.55604	2.68863e-06
	LOC100133516	1.55553	0.00198084
	LOC400750	1.55535	0.00104708
	GFPT1	1.55517	8.46172e-08
	FBXW4	1.55484	4.94333e-05
	ICA1	1.55461	1.51642e-07
	C9ORF91	1.55412	3.80029e-05
	ZFAND2A	1.55412	4.5603e-05
	LOC100132740	1.55412	0.00143849
	NELL2	1.55399	0.000354801
	LOC201651	1.5539	7.65306e-06
	HERPUD1	1.5531	2.42887e-07
	TGM2	1.55225	1.35236e-09
	ZNF517	1.55182	2.32974e-06
	LOC642897	1.55178	2.46555e-05
	GSTO2	1.55143	3.41427e-08
	GBA	1.55011	1.16433e-05
	C15ORF29	1.54985	0.00228754
	KCTD18	1.54896	0.000242035
	LOC100130053	1.54892	0.000874792
	NLRX1	1.54863	2.73677e-07
	LOC390345	1.54799	0.000310633
	KIAA0355	1.54759	1.34565e-05
	CA5B	1.5473	5.89557e-05
	CAPRIN2	1.54722	8.69995e-05
	ERCC1	1.54609	5.75727e-08
	SQSTM1	1.54585	9.50423e-06
	ARL16	1.54569	2.93052e-05
	AP1G2	1.54524	7.24635e-05
	AMY1B	1.54503	0.00247068
	LOC392437	1.54451	2.62734e-05
	LOC653874	1.54238	7.03954e-05
	C2ORF42	1.54198	1.22704e-06
	ATF6	1.5412	2.80826e-06
	FLJ20444	1.54088	2.4025e-07
	TMBIM4	1.54023	2.65554e-07
	PHLDA2	1.53959	4.53987e-05
	MAP1LC3B	1.53911	1.53031e-05
	PFN4	1.53886	7.80433e-06
	C7ORF49	1.53576	3.35566e-05
	SLC2A5	1.53514	0.000508327
	ZNF14	1.53501	0.00120698
	LOC645688	1.53485	0.000265787
	SH3KBP1	1.53443	9.06577e-09
	LOC643779	1.5343	0.00402136
	C2ORF63	1.53405	2.53673e-07
	LOC641802	1.53393	0.00212764
	SLC22A15	1.53325	2.09137e-05
	LOC100133609	1.53319	0.000107648
	MKNK2	1.53289	6.61743e-06
	SLC25A28	1.53209	3.85978e-05
	FLJ20021	1.53195	6.96641e-06
	ZNF425	1.5318	2.26127e-05
	MT1H	1.53134	2.48921e-05
	LOC643905	1.53085	0.00548498
	ARTN	1.53065	1.6875e-06
	NIT2	1.53008	4.21572e-06
	B4GALT1	1.52989	4.0052e-06
	TRIM8	1.5296	7.78681e-08
	NINJ1	1.52838	6.46001e-06
	KLHL12	1.52811	5.62723e-07
	CD2BP2	1.5279	2.22135e-06
	AIG1	1.52746	7.98187e-06
	LOC401098	1.52737	0.00232779
	C6ORF70	1.52717	1.86385e-05
	STK19	1.52713	6.06172e-06
	C8ORF45	1.52647	0.00122651
	SEC61A2	1.5258	9.96696e-06
	FOS	1.52527	3.57349e-05
	LOC100130445	1.52452	0.00620945
	SNORD32A	1.52446	0.00044631
	HCG2P7	1.52306	0.000500292
	SLC22A18	1.52304	1.22173e-07
	LOC148413	1.52304	3.07654e-06
	WDR41	1.52261	6.81363e-08
	DUSP19	1.52135	0.00196832
	SEC24D	1.52133	0.000452292
	ITPRIPL2	1.52056	0.000131926
	EIF3C	1.51971	9.69226e-05
	RBM43	1.5189	2.6116e-05
	SLC22A23	1.51889	0.000300239
	LPXN	1.51871	0.000195805
	LOC728006	1.51848	2.61641e-05
	LOC100190938	1.51756	0.00125176
	MAN1B1	1.51629	1.5345e-05
	HS.570838	1.51603	6.90917e-05
	HS.72010	1.5158	8.24796e-06
	HSPA13	1.51514	3.92139e-05
	ZNF652	1.51514	0.000234655
	GTF2IRD2B	1.51413	1.48488e-08
	MYO5C	1.51408	1.46247e-05
	NPHP3	1.51376	9.4323e-06
	LOC100129502	1.51349	8.60444e-05
	SLC7A1	1.51163	1.01148e-05
	HBEGF	1.51043	4.94071e-06
	IBTK	1.51028	0.00076888
	NDST2	1.50975	0.000579388
	SETDB2	1.50947	2.1521e-07
	TERF1	1.50924	0.000462477
	HIST1H2AC	1.50881	2.46354e-05
	MARCKSL1	1.50786	2.04449e-05
	PILRB	1.50751	7.29802e-06
	KRTHB6	1.50751	0.00177193
	LOC390578	1.50737	0.00205823
	PLEKHG4	1.50663	0.00114166
	RABGGTB	1.50509	4.31311e-06
	LOC201229	1.50498	0.000383879
	LOC440459	1.50459	1.06408e-06
	LOC100131905	1.50321	0.0012195
	IDH1	1.50259	7.26917e-06
	KIAA1683	1.50235	0.000556593
	CYB561D1	1.50232	0.000125149
	EGR1	1.50228	9.32612e-05
	RPL37	1.5018	1.48579e-05
	CPA4	1.50163	0.000391104
	SLC25A35	1.50112	0.000501517
	TUBE1	1.50054	0.000697065
	LOC100128505	1.5003	0.00570471
	SPG11	1.50027	0.000417411
	LOC728903	1.5002	0.000801283
	LOC644100	1.50011	2.5642e-06
	HS.14555	-1.50025	6.43505e-05
	MPP1	-1.50031	3.01072e-05
	SFRS6	-1.50061	0.000294177
	UBQLN3	-1.50154	0.000113106
	H2AFV	-1.50195	5.01169e-05
	LOC100132457	-1.50243	0.0013857
	GMNN	-1.50266	0.00519528
	NEK2	-1.50316	1.14518e-05
	KBTBD11	-1.50328	1.75771e-05
	THOC4	-1.50332	0.000542002
	RALBP1	-1.50337	6.00341e-06
	LYSMD2	-1.50353	6.72348e-05
	CTRL	-1.50356	1.75242e-05
	TBC1D15	-1.50359	2.36964e-07
	LOC387882	-1.50379	3.22902e-05
	ATP5F1	-1.50441	4.72932e-08
	SLC25A12	-1.50455	0.000344659
	LPCAT1	-1.50456	0.000720651
	TCERG1	-1.505	4.92706e-06
	RPL29	-1.50535	4.02963e-05
	SCARA3	-1.50574	6.80451e-06
	AMD1	-1.50619	1.73453e-06
	LGI3	-1.50657	0.00351153
	FKBP1A	-1.50666	0.00255744
	IQGAP2	-1.50684	4.64193e-05
	C7ORF68	-1.50691	2.36771e-05
	FSTL5	-1.50709	7.28984e-05
	HS.440088	-1.50717	0.00223197
	HS.197064	-1.50802	0.000204055
	FAM64A	-1.50857	2.77357e-06
	HS.567392	-1.50859	8.16583e-05
	KIAA1467	-1.50894	6.69781e-06
	HS.522924	-1.50899	0.000248669
	BAD	-1.50904	0.000244936
	DEPDC7	-1.50942	8.33173e-06
	RXRA	-1.5097	0.000240677
	TTK	-1.5099	7.03754e-06
	CLPTM1	-1.50998	0.00233171
	PBK	-1.51105	2.85094e-06
	KIAA1524	-1.51107	0.000105647
	SGTA	-1.51108	7.56846e-05
	HS.430851	-1.51126	0.00253205
	ATP7A	-1.51219	0.000167093
	NUDT21	-1.51236	0.000192551
	LOC401010	-1.51307	5.37358e-05
	NCRNA00085	-1.51338	0.00199353
	UAP1L1	-1.51353	0.000357612
	RFC3	-1.51385	3.52175e-06
	MGC40489	-1.51433	5.76933e-05
	HOXA13	-1.51471	0.00136648
	ALDOC	-1.51482	1.21623e-05
	GEM	-1.51487	1.95623e-07
	TPI1	-1.51498	4.21502e-05
	MAPK8IP1	-1.51513	0.000884835
	FAM69B	-1.51547	7.41837e-08
	CPLX1	-1.51609	0.00121452
	RAC3	-1.5172	0.000293693
	SFRS2IP	-1.51747	1.36126e-06
	AIP	-1.51778	2.82573e-05
	C9ORF167	-1.51799	0.000115443
	PDSS2	-1.51826	3.50377e-06
	PMPCA	-1.51845	7.30159e-05
	BMPR2	-1.51861	9.00854e-07
	CD164L2	-1.51957	1.67586e-05
	VEGFB	-1.52055	1.2521e-05
	HBA1	-1.52096	0.00221202
	GDPD5	-1.52132	8.72433e-08
	RAPGEFL1	-1.52145	3.8518e-05
	MCM2	-1.52198	0.000462976
	LOC100130561	-1.5233	2.92268e-05
	MAP3K1	-1.52336	9.0119e-05
	B3GNT6	-1.5238	0.000674241
	TNFSF12	-1.52416	5.95027e-07
	ATP6V1H	-1.52419	0.000214218
	SNORA79	-1.52535	0.00051759
	THAP4	-1.52584	0.000270632
	LOC648024	-1.52599	0.000436877
	LPHN1	-1.52679	9.04047e-05
	RDH5	-1.52694	0.000340726
	NMB	-1.52722	4.42895e-05
	ARID4B	-1.52735	0.000513115
	MOBKL3	-1.52766	2.41502e-06
	CUL4B	-1.52805	5.81674e-06
	HS.126889	-1.5298	2.91827e-05
	LOC100132918	-1.52997	3.4489e-05
	SELT	-1.53017	3.23663e-06
	TMEM160	-1.53145	0.000354808
	TPCN1	-1.5329	0.000476538
	INDO	-1.5333	0.000462553
	HS.567759	-1.53408	7.09598e-05
	TRAPPC3	-1.53421	6.59122e-07
	GLI2	-1.5344	1.40005e-05
	FAM83D	-1.53443	1.18744e-05
	FAM105A	-1.53464	1.32637e-05
	HNRPA2B1	-1.53485	5.92206e-06
	IL11RA	-1.53493	1.02566e-06
	HS.569162	-1.53547	2.04946e-05
	HNRNPM	-1.53554	1.97349e-06
	CDH15	-1.53643	1.67261e-06
	BATF3	-1.53726	1.85057e-06
	IRX3	-1.53877	0.000114409
	REEP5	-1.53965	5.34916e-06
	OR51I1	-1.54124	9.17457e-05
	FASTKD3	-1.54198	2.48279e-06
	MTRF1	-1.54252	9.87519e-05
	ASB9	-1.5443	6.77134e-05
	PRDX3	-1.54446	2.68197e-06
	LOC728510	-1.54507	7.24539e-05
	CRKRS	-1.54513	0.000196716
	DCTN3	-1.54548	0.000135083
	TUBB4	-1.54633	8.57001e-07
	SNORD96A	-1.54637	8.50415e-06
	MGC4677	-1.54642	1.50768e-06
	CD47	-1.54686	7.34396e-07
	MRPS34	-1.5469	0.00251779
	SPARCL1	-1.54733	1.72628e-07
	RBM12B	-1.54782	9.56727e-05
	LIMCH1	-1.54791	6.83767e-05
	PVT1	-1.54811	0.00088373
	SEMA6A	-1.54893	1.88014e-05
	CDC42EP5	-1.54933	7.72957e-07
	MYST3	-1.54941	0.000637071
	RBM25	-1.5496	7.70845e-07
	RBPJ	-1.54969	2.19597e-07
	SWAP70	-1.54969	2.34532e-05
	HMGB1L1	-1.54971	3.35525e-05
	OAS3	-1.55024	0.0011166
	METT10D	-1.55168	0.000528447
	DLAT	-1.55194	0.000201549
	NARG1	-1.55256	3.91671e-05
	ABCD3	-1.55279	0.000903672
	C13ORF15	-1.55377	9.77445e-07
	SLC44A3	-1.55526	1.30006e-08
	SLC39A8	-1.55552	2.30715e-06
	METTL3	-1.55584	4.4472e-05
	RAB1A	-1.55588	5.96996e-05
	MAGOHB	-1.55744	2.08868e-05
	CXXC5	-1.55746	1.58527e-06
	PDX1	-1.55757	1.11568e-08
	MFHAS1	-1.55791	0.00458049
	CNN3	-1.55838	9.81914e-08
	LOC654135	-1.55856	0.00444596
	ETFDH	-1.55912	2.00638e-05
	GTF2IP1	-1.55994	0.000183533
	SUB1	-1.56055	3.31703e-05
	NAT14	-1.56058	1.81157e-05
	USP14	-1.56099	1.32107e-05
	RP11-529I10.4	-1.56107	3.26948e-05
	SYT3	-1.5612	0.00365471
	PLCL2	-1.56123	9.48794e-06
	ATAD3B	-1.56143	0.000841377
	IFI44L	-1.56144	3.34862e-05
	SGCE	-1.56278	1.31423e-07
	C1ORF41	-1.56293	7.24864e-08
	CDK2AP1	-1.56314	4.21354e-06
	RBPMS2	-1.56385	5.47249e-07
	CLCNKA	-1.56434	0.000130628
	WDR82	-1.56472	0.000165587
	SRRM1L	-1.56518	0.00242988
	CBX5	-1.56694	8.90564e-05
	IL32	-1.5678	5.49666e-07
	SCARNA18	-1.56857	6.96253e-07
	VAPA	-1.56892	7.00907e-06
	C19ORF51	-1.57037	1.76889e-06
	GNAI1	-1.57065	1.82631e-06
	ATP6V1A	-1.57091	1.89586e-06
	MRPL39	-1.57184	4.68408e-06
	CHN1	-1.57257	3.85627e-10
	FJX1	-1.57347	1.53132e-06
	LOC653520	-1.57378	1.80589e-05
	LOC440043	-1.57402	2.70358e-06
	LAMA2	-1.57405	1.93819e-05
	LOC729992	-1.57578	0.00190605
	TRIML2	-1.57601	8.76441e-06
	TNFRSF14	-1.57717	0.000174081
	STXBP4	-1.57756	6.56634e-05
	RAB5C	-1.57857	0.000508716
	RAB1B	-1.57896	0.00617725
	SUMO3	-1.58025	2.73714e-06
	CCDC74B	-1.58095	7.66901e-06
	LOC653994	-1.58153	0.00529984
	TOMM40L	-1.58181	1.04216e-05
	NR5A2	-1.58295	3.54841e-07
	TPD52	-1.58362	1.82915e-08
	PTGER2	-1.58362	3.70225e-06
	EIF4G1	-1.58362	1.04546e-05
	NUFIP2	-1.58467	2.75186e-10
	NUAK1	-1.58475	1.23676e-06
	MAT2A	-1.58573	8.23023e-06
	DR1	-1.587	0.000102702
	KRR1	-1.58726	7.25542e-07
	PNO1	-1.58795	1.34884e-05
	POLE4	-1.58865	1.2965e-05
	C13ORF16	-1.5891	8.54365e-06
	LOC729708	-1.59118	7.89806e-05
	UTP23	-1.59275	7.37767e-05
	TH1L	-1.59339	1.54028e-05
	ZNF511	-1.59353	4.25658e-06
	BAG3	-1.59356	9.99438e-07
	HIRIP3	-1.5939	1.87171e-05
	ISOC2	-1.5952	3.98237e-07
	CTR9	-1.59537	1.23719e-07
	C10ORF46	-1.59591	0.000649198
	TXNL2	-1.59785	3.78389e-06
	GEMIN5	-1.59809	1.49358e-05
	CRABP2	-1.59887	2.20437e-05
	RND2	-1.60268	7.08098e-05
	TNFAIP8L3	-1.6027	3.92537e-05
	KIAA0664	-1.60293	0.000725638
	ATG5	-1.60336	2.70018e-05
	LOC728873	-1.60603	0.00173437
	SLC19A1	-1.60677	0.00132841
	IFIT1	-1.60686	1.02845e-07
	EDN1	-1.60712	9.93345e-06
	GPR162	-1.60716	1.69836e-06
	SAP30	-1.60812	0.000128885
	RNF145	-1.60828	6.13816e-06
	TRIM15	-1.60857	5.97348e-07
	C18ORF19	-1.60885	0.000118187
	STIP1	-1.61027	1.93262e-05
	UBE2L3	-1.61102	1.6734e-06
	TMEM109	-1.61109	0.000181566
	HS.568928	-1.61155	0.000579033
	NSMCE2	-1.61177	1.73512e-06
	ETS2	-1.61202	3.20415e-06
	AURKA	-1.61334	1.04169e-08
	DUSP14	-1.61439	7.65481e-06
	PSMD5	-1.61914	2.20481e-06
	LOC341965	-1.61947	0.000114217
	TMEM11	-1.62021	0.000176335
	TSPAN9	-1.62029	2.17202e-06
	RAP2A	-1.62061	3.31538e-05
	CYB5B	-1.6218	5.43261e-07
	C12ORF29	-1.62317	7.57192e-05
	TWISTNB	-1.62344	5.12186e-07
	LOC100132622	-1.62457	3.14475e-05
	SGOL2	-1.62514	0.000176092
	HS.222909	-1.62628	0.000326896
	NUDT9	-1.62759	1.87139e-05
	MAP2K4	-1.62905	3.39937e-07
	PPIF	-1.62921	2.21565e-05
	GALNTL4	-1.62937	1.19571e-07
	TPX2	-1.6319	2.67701e-05
	FLVCR1	-1.63423	0.00059514
	STOM	-1.63499	1.13039e-08
	CCDC86	-1.63558	1.59695e-06
	LPCAT2	-1.63588	3.25021e-05
	CYORF15A	-1.6387	0.000778027
	TIMM17A	-1.63948	3.42186e-05
	LOC399942	-1.64017	0.000237511
	DDX39	-1.64023	2.09586e-05
	MLL	-1.64083	0.00504709
	TRIM6	-1.64142	5.26271e-06
	GNB1L	-1.64164	2.91572e-07
	FBXL18	-1.64191	1.29358e-06
	HS.572642	-1.64242	5.73693e-06
	NOP16	-1.64285	3.0485e-05
	HBA2	-1.64376	2.0321e-05
	LOC728069	-1.64505	2.83576e-05
	HSPBL2	-1.64564	1.97189e-07
	C11ORF51	-1.64686	0.000259152
	MCAT	-1.64848	3.61948e-09
	MTUS1	-1.64862	2.99606e-07
	UBE2Q1	-1.64906	9.9626e-08
	C16ORF33	-1.64983	2.06947e-06
	BRP44	-1.64983	1.79863e-05
	LOC399491	-1.65198	2.06509e-06
	UPK1A	-1.65312	1.07257e-05
	LOC100132728	-1.65364	0.000247058
	COPS6	-1.65534	3.18239e-05
	GINS2	-1.65617	1.83314e-06
	SBNO1	-1.65738	0.000258966
	CA12	-1.65782	1.64173e-06
	COQ3	-1.6591	1.21821e-06
	LDHA	-1.66129	5.14664e-08
	HSPH1	-1.66358	2.55894e-08
	NDST1	-1.66445	0.00217853
	WDR77	-1.66488	2.73661e-05
	TGIF2	-1.66508	3.90458e-07
	MFNG	-1.66556	3.60766e-07
	IDH3A	-1.66584	1.32699e-05
	ARL3	-1.66655	1.18014e-05
	ADAM9	-1.66739	0.00300324
	ZBED2	-1.66802	9.83098e-06
	SLC7A2	-1.67045	1.67839e-09
	DMRT1	-1.67047	4.12936e-06
	TIAM1	-1.67057	6.71274e-05
	ARHGAP11B	-1.6707	0.000235296
	TNIK	-1.67124	5.76678e-05
	DLGAP5	-1.6718	1.53989e-09
	BMP4	-1.67325	1.08238e-07
	FSD1	-1.67339	1.16016e-07
	LSS	-1.6734	1.92289e-08
	LETM2	-1.67537	1.91685e-06
	MBOAT2	-1.67792	6.72303e-07
	PSMA2	-1.67798	2.12062e-06
	C7ORF20	-1.67815	3.47959e-05
	NFIC	-1.68109	5.02744e-05
	CNTNAP2	-1.6815	2.31941e-05
	HNRNPC	-1.68295	1.50355e-05
	S100A4	-1.68313	1.07175e-08
	PHB	-1.68319	7.35019e-06
	ERF	-1.68339	0.000661511
	STMN1	-1.68397	1.8013e-06
	LOC649555	-1.68477	0.000237323
	MYB	-1.68479	4.56649e-05
	FAR1	-1.68653	0.000135866
	CALML4	-1.68878	1.6788e-11
	EBP	-1.68918	8.11985e-05
	FAHD1	-1.68972	1.19372e-06
	AXUD1	-1.68991	1.18859e-05
	KLHL13	-1.69061	9.34851e-08
	FEN1	-1.69337	1.68972e-06
	APOL3	-1.69365	2.0974e-08
	HS.10862	-1.69381	1.22598e-06
	TERC	-1.69482	4.26607e-05
	RNF165	-1.6982	1.07616e-05
	GLDC	-1.69836	6.0828e-07
	DDB2	-1.69857	9.3596e-06
	NOC2L	-1.69949	0.00294193
	SFRS3	-1.69992	5.13203e-06
	DLG4	-1.70204	0.000237021
	DUT	-1.70439	9.95388e-07
	CCNC	-1.70468	7.25835e-06
	SNORD96B	-1.70532	4.08227e-05
	SFRS10	-1.70628	4.02372e-06
	KIF20B	-1.70727	5.16037e-07
	SKA2	-1.70854	9.63863e-07
	CORO1C	-1.71011	6.18669e-05
	HS.485155	-1.71037	1.55305e-06
	CRYZ	-1.71115	3.29145e-05
	SHROOM3	-1.71168	0.000512711
	SLC38A5	-1.71226	2.08921e-05
	MAD2L1	-1.71457	0.000236893
	KPNA2	-1.71511	3.65011e-05
	BNIP3L	-1.71589	9.83078e-08
	ASPM	-1.71639	0.000128156
	CDC42EP3	-1.71677	0.000182569
	PGK1	-1.71767	7.1956e-07
	LOC643287	-1.71844	0.00014569
	ZBTB20	-1.71961	0.000724126
	KISS1R	-1.72001	9.66046e-06
	PDXK	-1.72017	4.0103e-05
	RBM24	-1.72144	1.13395e-06
	SLC25A17	-1.72155	3.04436e-08
	CTXN1	-1.72202	2.28333e-07
	WDR43	-1.7223	2.78417e-05
	CCND3	-1.72405	1.02886e-06
	GAS2L3	-1.7243	1.02893e-05
	SAP18	-1.72486	1.58487e-05
	NOTCH3	-1.72883	0.00128706
	UHRF1	-1.72895	1.93031e-06
	HS.543887	-1.73377	1.05393e-05
	SMCR7L	-1.73605	4.95429e-07
	PMF1	-1.7367	6.46033e-06
	PLK1	-1.7368	2.18092e-05
	KCNQ2	-1.73848	1.73801e-06
	HIBCH	-1.74166	5.85843e-08
	LMNB1	-1.7435	1.75618e-05
	LOC100131737	-1.74379	1.90665e-06
	C6ORF117	-1.74396	1.08606e-07
	TRDMT1	-1.74454	9.46719e-06
	PPP3CB	-1.74977	6.53166e-09
	MALT1	-1.75002	5.8341e-07
	GTSE1	-1.75089	8.09651e-06
	SQLE	-1.75104	9.30262e-09
	H19	-1.75434	9.21201e-07
	DDIT4L	-1.75523	1.7345e-09
	PRAME	-1.75523	2.79678e-08
	ELP4	-1.75631	2.37236e-07
	LBR	-1.75701	4.26737e-06
	HS.202577	-1.7593	0.000179368
	FUBP1	-1.7599	3.46944e-07
	MCOLN2	-1.7607	6.67567e-08
	LOC648980	-1.76187	2.51572e-06
	LIMA1	-1.76702	1.1516e-07
	TRA2A	-1.76724	0.000228115
	LHX2	-1.76896	5.01853e-09
	CPSF6	-1.76906	1.70645e-06
	HS.193784	-1.77602	0.00217421
	OLFML2A	-1.77606	4.55413e-06
	FZD9	-1.77668	5.26056e-08
	SFRS12IP1	-1.77969	2.17561e-05
	HS.335413	-1.78097	7.97577e-07
	CEACAM1	-1.78103	2.18248e-07
	LOC100134361	-1.78223	1.21168e-06
	CGN	-1.78362	8.07695e-07
	ATP5G3	-1.78587	5.69113e-06
	MGC39900	-1.78645	1.176e-06
	PSME3	-1.78929	4.84114e-08
	GBP2	-1.79123	9.87214e-07
	BNIP3	-1.79154	1.90955e-06
	MALL	-1.79247	3.45386e-08
	2013-09-03	-1.79345	7.58526e-08
	HSPA14	-1.79843	1.6417e-06
	ACAT2	-1.80065	3.55695e-08
	SLC25A13	-1.80154	1.802e-07
	CTNNAL1	-1.80394	1.06598e-09
	VSNL1	-1.80426	1.01323e-06
	AMN1	-1.80574	1.12611e-06
	LOC644877	-1.80751	6.67409e-08
	TCF3	-1.80994	6.39719e-05
	INPP4B	-1.81049	3.63364e-06
	NTAN1	-1.81085	5.58421e-07
	HMGB3	-1.8128	8.86111e-09
	LOC730455	-1.82193	3.454e-08
	LSM14A	-1.82348	1.2578e-07
	TMEM55A	-1.8249	1.47446e-05
	CD24	-1.82524	3.82229e-08
	ZDHHC2	-1.82562	3.08978e-06
	TGFBR3	-1.82571	1.6038e-05
	PFKFB4	-1.8303	2.87198e-06
	ABCC2	-1.83321	1.5659e-05
	WDR68	-1.83439	1.23999e-08
	SH3GL3	-1.83624	1.16189e-05
	COMMD9	-1.85089	1.71365e-05
	IFT57	-1.85107	3.06723e-06
	LOC644774	-1.85491	1.37589e-05
	RILPL2	-1.85901	3.10596e-06
	HN1	-1.8671	6.71269e-06
	ELFN2	-1.86742	6.96705e-08
	DDX54	-1.87123	1.062e-07
	RAMP1	-1.87221	4.84844e-07
	F2RL1	-1.87252	1.28982e-07
	DACT3	-1.87897	5.10875e-08
	SYT13	-1.88135	4.73042e-08
	ARHGAP18	-1.88304	0.000721354
	OSBPL3	-1.88386	1.69516e-07
	HSPA1B	-1.88773	2.66581e-07
	KHDC1L	-1.88791	5.8173e-07
	CCL2	-1.89173	8.51781e-07
	CRIP2	-1.89498	5.06571e-07
	POLE2	-1.8972	9.06158e-09
	OSBPL10	-1.89778	4.11407e-07
	FXYD6	-1.89855	5.48983e-06
	2013-09-05	-1.91485	1.63766e-08
	ABT1	-1.9149	1.13467e-08
	SIRT4	-1.92266	1.27769e-05
	SCARNA8	-1.92599	7.46872e-08
	PDK3	-1.92791	1.01329e-06
	RIMS3	-1.93073	5.98595e-07
	NR2F1	-1.93509	2.18987e-06
	KPNA5	-1.93595	9.69519e-07
	LOC653752	-1.93615	2.53903e-07
	HSBP1	-1.93784	2.00342e-09
	HS.296031	-1.95317	3.51118e-06
	NFE2	-1.9535	2.75572e-07
	SOX4	-1.99048	1.71102e-06
	ATP6V1C1	-2.00016	5.94253e-09
	C10ORF119	-2.00249	7.82093e-07
	PPIA	-2.0039	1.07283e-05
	HPCAL4	-2.00801	3.76316e-07
	CACYBP	-2.01046	1.25149e-06
	CAV1	-2.01273	8.18862e-12
	C9ORF58	-2.01533	2.97115e-06
	TUBA4A	-2.01975	5.35355e-06
	TMSB15A	-2.02135	3.65999e-08
	PGAM4	-2.02855	3.89984e-09
	MRPL23	-2.03059	6.20529e-07
	FREQ	-2.03526	4.08104e-07
	TSPAN5	-2.03588	1.37625e-07
	FAM81A	-2.04346	3.6011e-07
	SKP1	-2.04368	3.29417e-09
	LOC732007	-2.04394	2.0222e-05
	CAV2	-2.05426	3.04621e-08
	TAF5	-2.05587	1.18938e-08
	PGAM1	-2.06759	9.85644e-06
	AXIN2	-2.07059	6.82827e-09
	RAB26	-2.07774	2.28132e-08
	S100A3	-2.0784	2.62628e-07
	SLC15A3	-2.07984	1.99881e-05
	CHORDC1	-2.10053	2.29277e-06
	ANLN	-2.10495	4.52369e-07
	LOC100133163	-2.10675	4.46103e-07
	LOC728188	-2.10957	1.77993e-05
	RPRML	-2.11607	4.41869e-06
	SNCA	-2.13759	3.28322e-08
	SYTL2	-2.14998	1.86229e-10
	SERBP1	-2.17155	8.89204e-07
	ARL4C	-2.18587	5.17051e-07
	SLC1A3	-2.19961	2.47002e-08
	BMP6	-2.21703	1.29925e-08
	IFITM1	-2.28937	3.75837e-07
	POP1	-2.31918	8.54857e-11
	SNORA12	-2.31976	5.92039e-08
	GGA2	-2.33636	1.73667e-08
	SLC39A10	-2.33943	8.78903e-08
	LOC644350	-2.36176	9.07775e-06
	DNAJB1	-2.40862	5.15269e-08
	C14ORF106	-2.40866	4.38045e-10
	CXCL10	-2.41932	5.46546e-08
	H3F3B	-2.50173	4.40508e-08
	LOC728285	-2.54814	3.71015e-07
	DDX46	-2.59156	1.35377e-11
	HMGB1	-2.59772	2.99048e-08
	MAMDC2	-2.60148	2.38075e-10
	UBD	-2.61299	2.99799e-09
	ANKRD37	-2.69444	2.98622e-10
	ARID5B	-2.72235	5.943e-09
	EFHD1	-2.77203	3.88821e-11
	C10ORF75	-2.88112	6.2642e-14
	KITLG	-3.02708	2.53608e-08
	ZCCHC12	-3.23981	3.79849e-11

## Sheet: Suppl3 STIvTI(35)
Supplementary Table 3. Genes that are significantly differentially expressed between untreated cells (NT), cells treated with silibinin/TNF-γ /IFN-a (STI) and cells treated with TNF-γ /IFN-a (TI)
Gene	TI vs NT	p-value	STI vs TI	p-value	STI vs NT	p-value
UBD	85.7064	4.41e-08	-2.61299	3e-09	32.7998	2.22e-16
CXCL10	79.4782	4.79e-08	-2.41932	5.47e-08	32.853	1.68e-15
GBP2	14.1081	5.15e-08	-1.79123	9.87e-07	7.87624	1.76e-13
IL32	10.7861	3.77e-07	-1.5678	5.5e-07	6.87971	7.65e-15
SLC15A3	7.06431	2.71e-07	-2.07984	2e-05	3.39656	6.88e-08
OAS3	4.56715	4.2e-05	-1.55024	0.0011166	2.9461	1.34e-07
IFITM1	4.0287	7.71e-06	-2.28937	3.76e-07	1.75974	2.34e-05
INDO	3.62554	5.53e-05	-1.5333	0.000462553	2.36453	3.94e-07
S100A3	3.24187	1.15e-06	-2.0784	2.63e-07	1.55977	5.4e-05
LOC728285	3.21794	4.5e-06	-2.54814	3.71e-07	1.26286	0.0356768
CEACAM1	2.91352	6.97e-06	-1.78103	2.18e-07	1.63587	1.33e-06
TNFRSF14	2.79159	3.57e-05	-1.57717	0.000174081	1.77001	1.99e-05
ZBED2	2.74057	7.27e-06	-1.66802	9.83e-06	1.64301	1.34e-05
LOC644350	2.64627	0.453751	-2.36176	9.08e-06	1.12046	0.369827
EDN1	2.31987	0.679725	-1.60712	9.93e-06	1.44349	0.000124526
IFI44L	2.22169	0.000462553	-1.56144	3.35e-05	1.42285	0.000296743
APOL3	2.1169	7.34e-07	-1.69365	2.1e-08	1.24991	0.000211439
IFIT1	1.84946	3.35e-05	-1.60686	1.03e-07	1.15098	0.00827899
CCL2	1.81584	5.5e-07	-1.89173	8.52e-07	-1.04179	0.584653
C13ORF16	1.73738	0.000174081	-1.5891	8.54e-06	1.09331	0.196999
CD47	1.64349	8.54e-06	-1.54686	7.34e-07	1.06247	0.241112
FAM89B	-1.50932	1.03e-07	1.66205	4.2e-05	1.1012	0.272825
EPHX2	-1.51838	9.93e-06	1.58084	1.15e-06	1.04114	0.467939
FLJ20021	-1.53985	9.83e-06	1.53195	6.97e-06	-1.00515	0.93219
CDC2L6	-1.54752	2.1e-08	1.61324	7.71e-06	1.04247	0.545982
FOS	-1.54763	2.18e-07	1.52527	3.57e-05	-1.01466	0.835809
IDH1	-1.55551	9.87e-07	1.50259	7.27e-06	-1.03525	0.552413
HNRNPA0	-1.56967	8.52e-07	1.66688	2.71e-07	1.06198	0.27636
RNF43	-1.59926	2.63e-07	1.5765	4.5e-06	-1.01444	0.816975
TM7SF2	-1.63045	2e-05	1.88514	4.41e-08	1.1562	0.0228591
DHRS3	-1.64091	3.76e-07	1.5949	5.53e-05	-1.02884	0.726552
SLC44A2	-1.64799	9.08e-06	1.75137	3.77e-07	1.06273	0.327171
CREB3L2	-1.65812	5.47e-08	1.73366	6e-05	1.04558	0.645317
KLF2	-1.89371	3.71e-07	1.86516	4.79e-08	-1.01532	0.789152
LRRC26	-1.9121	3e-09	1.77924	5.15e-08	-1.07467	0.187689
